# Supplementary material for: Erratum: Sandeep P., et al. An Efficient Biometric-Based Algorithm Using Heart Rate Variability for Securing Body Sensor Networks. Sensors 2015, 15, 15067–15089
Source: Sensors (Basel). 2017 Mar 16;17(3):607. doi: 10.3390/s17030607 (PMC5375893; doi:10.3390/s17030607)
Supplement: Supplementary File 1 [file sensors-17-00607-s001.zip]

Archive with 2 entries (2 files):
- sensors-15-15067-manuscript-v1.docx
- sensors-15-15067-manuscript-v1.pdf
